# Supplementary material for: Information Overload, Wellbeing and COVID-19: A Survey in China
Source: Behav Sci (Basel). 2021 Apr 27;11(5):62. doi: 10.3390/bs11050062 (PMC8146850; doi:10.3390/bs11050062)
Supplement: Supplementary file 1 [file behavsci-11-00062-s001.zip]

Archive with 1 entries (1 files):
- behavsci-1141062-supplementary.pdf
